# Supplementary material for: Tigecycline Immunodetection Using Developed Group-Specific and Selective Antibodies for Drug Monitoring Purposes
Source: Biosensors (Basel). 2023 Mar 4;13(3):343. doi: 10.3390/bios13030343 (PMC10046529; doi:10.3390/bios13030343)
Supplement: Supplementary file 1 [file biosensors-13-00343-s001.zip]

Archive with 1 entries (1 files):
- biosensors-2199758-supplementary.pdf
